# Supplementary material for: A Dynamical Systems Approach to Characterizing Brain–Body Interactions during Movement: Challenges, Interpretations, and Recommendations
Source: Sensors (Basel). 2023 Jul 11;23(14):6296. doi: 10.3390/s23146296 (PMC10385586; doi:10.3390/s23146296)
Supplement: Supplementary file 1 [file sensors-23-06296-s001.zip]

Archive with 1 entries (1 files):
- sensors-2407885-supplementary.pdf
